# Supplementary material for: Novel Treatment Strategy for Patients With Urea Cycle Disorders: Pharmacological Chaperones Enhance Enzyme Stability and Activity in Patient‐Derived Liver Disease Models
Source: J Inherit Metab Dis. 2025 May 27;48(3):e70043. doi: 10.1002/jimd.70043 (PMC12107682; doi:10.1002/jimd.70043)
Supplement: Supplementary file 2 — Table S1. Table. [file JIMD-48-0-s002.xlsx]

## Sheet: Sheet1
	ref 1, 2, 3 and 4		61.27	+/- 0,13
Conc	comp1					comp2					comp3					comp4
uM	1	2	3	average	dTm	1	2	3	average	dTm	1	2	3	average	dTm	1	2	3	average	dTm
120	62.9	62.89	62.97	62.92	1.65	62.39	62.35	62.55	62.43	1.16	62.58	62.09	61.95	62.2067	0.936667	62.82	62.77	62.84	62.81	1.54
90	62.51	62.41	62.38	62.4333	1.16333	61.82	61.75	61.95	61.84	0.57	62.3	62.16	62.09	62.1833	0.913333	62.07	61.81	62.34	62.0733	0.803333
67.5	62.29	62.05	62.01	62.1167	0.846667	61.66	61.67	61.72	61.6833	0.413333	61.74	61.68	61.79	61.7367	0.466667	61.81	61.53	61.84	61.7267	0.456667
50.625	61.88	61.77	61.75	61.8	0.53	61.52	61.54	61.59	61.55	0.28	61.9	61.6	61.78	61.76	0.49	61.82	61.72	61.85	61.7967	0.526667
37.9688	61.69	61.61	61.66	61.6533	0.383333	61.32	61.38	61.48	61.3933	0.123333	61.49	61.5	61.56	61.5167	0.246667	61.56	61.34	61.51	61.47	0.2
28.4766	61.37	61.54	61.55	61.4867	0.216667	61.29	61.41	61.28	61.3267	0.0566667	61.51	61.33	61.31	61.3833	0.113333	61.39	61.28	61.4	61.3567	0.0866667
21.3574	61.44	61.4	61.46	61.4333	0.163333	61.19	61.2	61.36	61.25	-0.02	61.34	61.43	61.57	61.4467	0.176667	61.29	61.14	61.3	61.2433	-0.0266667
16.0181	61.35	61.23	61.3	61.2933	0.0233333	61.18	61.27	61.25	61.2333	-0.0366667	61.26	60.93	61.3	61.1633	-0.106667	61.45	61.31	61.48	61.4133	0.143333
12.0135	61.09	61.26	61.26	61.2033	-0.0666667	61.23	61.14	61.36	61.2433	-0.0266667	61.22	61.14	61.19	61.1833	-0.0866667	61.28	61.31	61.22	61.27	0
9.01016	61.08	61.11	61.23	61.14	-0.13	61.12	61.18	61.15	61.15	-0.12	61.1	61.13	61.1	61.11	-0.16	61.29	61.17	61.19	61.2167	-0.0533333
6.75762	61.26	61.13	61.09	61.16	-0.11	61.15	61.16	61.12	61.1433	-0.126667	61.17	61.03	61.19	61.13	-0.14	61.3	60.79	61.14	61.0767	-0.193333
5.06822	61.13	61.08	61.22	61.1433	-0.126667	61.04	61.17	61.26	61.1567	-0.113333	61.05	61.08	61.14	61.09	-0.18	61.21	61.17	61.24	61.2067	-0.0633333
3.80116	61.26	61.09	61.11	61.1533	-0.116667	61.1	61.09	61.39	61.1933	-0.0766667	61.24	61.12	61.22	61.1933	-0.0766667	61.28	61.25	61.15	61.2267	-0.0433333
2.85087	60.94	61.06	61.15	61.05	-0.22	61.12	61.11	61.13	61.12	-0.15	61.04	61.08	61.21	61.11	-0.16	61.18	60.93	61.01	61.04	-0.23
2.13815	61.11	61.06	61.05	61.0733	-0.196667	61.1	61.1	61.07	61.09	-0.18	60.97	61.18	61.07	61.0733	-0.196667	61.12	61.06	61.1	61.0933	-0.176667
1.60362	61.15	61.12	61.13	61.1333	-0.136667	61.15	61.09	61.23	61.1567	-0.113333	61.04	61.13	61.12	61.0967	-0.173333	61.17	61.26	61.22	61.2167	-0.0533333
1.20271	61.09	61.24	61.14	61.1567	-0.113333	61.12	61.14	61.24	61.1667	-0.103333	61.1	61.09	61.21	61.1333	-0.136667	61.27	610.7	61.15	244.373	183.103
0.902034	61.14	61.08	61.11	61.11	-0.16	61.09	61.15	61.21	61.15	-0.12	61.15	61.11	61.16	61.14	-0.13	61.16	61.17	61.05	61.1267	-0.143333
0.676525	61.16	61.13	61.12	61.1367	-0.133333	61.24	61.17	61.28	61.23	-0.04	61.15	61.23	61.29	61.2233	-0.0466667	61.25	61.13	61.36	61.2467	-0.0233333
0.507394	61.08	61.13	61.17	61.1267	-0.143333	61.18	61.21	61.56	61.3167	0.0466667	61.16	61.2	61.23	61.1967	-0.0733333	61.35	61.17	61.31	61.2767	0.00666667
0.380545	61.15	61.17	61.17	61.1633	-0.106667	61.29	61.19	61.45	61.31	0.04	61.23	61.19	61.3	61.24	-0.03	61.64	60.78	60.45	60.9567	-0.313333
0.285409	61.13	61.23	61.17	61.1767	-0.0933333	61.24	61.21	61.32	61.2567	-0.0133333	61.24	61.22	61.24	61.2333	-0.0366667	61.43	61.08	61.18	61.23	-0.04
0.214057	61.01	61.14	61.19	61.1133	-0.156667	61.18	61.23	61.5	61.3033	0.0333333	61.24	61.31	61.27	61.2733	0.00333333	61.43	61.19	61.3	61.3067	0.0366667
0.160543	61.03	61.1	61.25	61.1267	-0.143333	61.3	61.22	61.67	61.3967	0.126667	61.08	61.34	61.2	61.2067	-0.0633333	61.47	61.1	61.24	61.27	0
	ref 5, 6, 7 and 10		61.15	+/- 0,10
Conc	comp5
uM	1	2	3	average	dTm
120	62.38	62.1	61.75	62.0767	0.926667
90	62.04	61.68	61.93	61.8833	0.733333
67.5	61.52	61.24	61.36	61.3733	0.223333
50.625	61.57	61.33	61.32	61.4067	0.256667
37.9688	61.35	61.2	61.29	61.28	0.13
28.4766	61.24	61.12	61.23	61.1967	0.0466667
21.3574	61.24	61.01	61.22	61.1567	0.00666667
16.0181	61.13	61.18	61.13	61.1467	-0.00333333
12.0135	60.99	61.1	61.15	61.08	-0.07
9.01016	61.13	61.07	60.95	61.05	-0.1
6.75762	61.1	61.04	61.06	61.0667	-0.0833333
5.06822	60.99	61.05	61.12	61.0533	-0.0966667
3.80116	61.09	60.94	61.05	61.0267	-0.123333
2.85087	61.1	60.99	61.07	61.0533	-0.0966667
2.13815	61.02	61.03	60.96	61.0033	-0.146667
1.60362	60.95	61.13	61.17	61.0833	-0.0666667
1.20271	61.07	61.02	60.97	61.02	-0.13
0.902034	61.03	61.06	61.07	61.0533	-0.0966667
0.676525	61.12	61.16	61.1	61.1267	-0.0233333
0.507394	61.01	60.92	61.07	61	-0.15
0.380545	61.09	61.15	61.19	61.1433	-0.00666667
0.285409	61.1	61.11	61.09	61.1	-0.05
0.214057	61.06	61.02	61.25	61.11	-0.04
0.160543	61.07	61.04	61.16	61.09	-0.06
